# Supplementary material for: Natural Disease Course in Usher Syndrome Patients Harboring USH2A Variant p.Cys870* in Exon 13, Amenable to Exon Skipping Therapy
Source: Genes (Basel). 2023 Mar 5;14(3):652. doi: 10.3390/genes14030652 (PMC10048357; doi:10.3390/genes14030652)
Supplement: Supplementary file 1 [file genes-14-00652-s001.zip]

Archive with 1 entries (1 files):
- genes-2118849-supplementary.xlsx
