# Supplementary material for: Natural Disease Course in Usher Syndrome Patients Harboring USH2A Variant p.Cys870* in Exon 13, Amenable to Exon Skipping Therapy
Source: Genes (Basel). 2023 Mar 5;14(3):652. doi: 10.3390/genes14030652 (PMC10048357; doi:10.3390/genes14030652)
Supplement: Supplementary file 1 [file genes-14-00652-s001.zip › genes-2118849-supplementary.xlsx]

## Sheet: Data Set
Patient	Sex	Age at Onset (Years)	Allele 1	Allele 2	Age at Exam (Years)	BCVA (Snellen Decimal)		Ishihara (N Out of 15 Plates Seen)		Goldmann II4 Area (deg2)		Goldmann II4 Diameter (deg)		Microperimetry Mean Sensitivity (dB)		FAF Pattern		Horizontal Diameter of the Hyperautofluorescent Ring (deg)		Full-field ERG	Pattern ERG (Large field)	VEP
						RE	LE	RE	LE	RE	LE	RE	LE	RE	LE	RE	LE	RE	LE	BE	BE	BE
1	F	35	p.(Cys870*)	.(Trp3955*)	42	0.6	0.5	9	9	238;	360	23	20	N/A	N/A	N/A	N/A	N/A	N/A	Undetectable on both eyes	Lowered P50 amplitude on both eyes	Normal on both eyes
					43	0.6	0.5	10	10	276	256	19	18	N/A	N/A	N/A	N/A	N/A	N/A
					44	0.6	0.4	7	7	164	187	17	15	2.4	2.9	Ring	Ring	1391	1325
					46	0.6	0.5	1	1	275	251	19	18	N/A	N/A	Ring	Ring	1323	864
					48	0.5	0.4	1	1	212	297	17	20	N/A	N/A	N/A	N/A	N/A	N/A
					49	0.4	0.2	1	1	N/A	N/A	N/A	N/A	N/A	N/A	Patch	Patch	0	0
					52	0.3	0.2	0	0	172	227	15	18	N/A	N/A	Patch	Patch	0	0
					53	0.01	0.02	0	0	41	109	7	12	0	0	Patch	Patch	0	0
2	F	8	p.(Cys870*)	.(Trp3955*)	43	N/A	N/A	N/A	N/A	343	N/A	22	N/A	N/A	N/A	N/A	N/A	N/A	N/A
					48	N/A	N/A	N/A	N/A	377	N/A	21	N/A	N/A	N/A	N/A	N/A	N/A	N/A
					51	N/A	N/A	N/A	N/A	29	N/A	6	N/A	N/A	N/A	N/A	N/A	N/A	N/A
					53	0.2	N/A	N/A	N/A	77	N/A	12	N/A	N/A	N/A	N/A	N/A	N/A	N/A
					54	0.15	N/A	1	N/A	61	N/A	9	N/A	0	N/A	Patch	N/A	0	N/A
					56	0.15	N/A	1	N/A	N/A	N/A	N/A	N/A	N/A	N/A	Patch	N/A	0	N/A
					57	0.15	N/A	1	N/A	249	N/A	17	N/A	N/A	N/A	Patch	N/A	0	N/A
					58	0.15	N/A	1	N/A	162	N/A	15	N/A	N/A	N/A	Patch	N/A	0	N/A
					60	0.1	N/A	1	N/A	152	N/A	18	N/A	N/A	N/A	Patch	N/A	0	N/A
					63	0.1	N/A	1	N/A	176	N/A	15	N/A	N/A	N/A	Atrophy	N/A	0	N/A
					64	0.05	N/A	0	N/A	N/A	N/A	N/A	N/A	N/A	N/A	N/A	N/A	N/A	N/A
3	F	21	p.(Cys870*)	p.(Thr4315Pro)	30	0.16	0.25	N/A	N/A	8225	7361	114	108	N/A	N/A	N/A	N/A	N/A	N/A
					31	0.25	0.33	N/A	N/A	4317	2626	93	57	N/A	N/A	N/A	N/A	N/A	N/A
					33	0.4	0.4	N/A	N/A	N/A	N/A	N/A	N/A	N/A	N/A	N/A	N/A	N/A	N/A
					34	0.4	0.4	N/A	N/A	N/A	N/A	N/A	N/A	N/A	N/A	N/A	N/A	N/A	N/A
					35	0.4	0.4	1	1	N/A	N/A	N/A	N/A	N/A	N/A	N/A	N/A	N/A	N/A
					37	0.5	0.5	1	1	N/A	N/A	N/A	N/A	N/A	N/A	N/A	N/A	N/A	N/A
					39	0.4	0.3	1	1	N/A	N/A	N/A	N/A	1.6	3.6	N/A	N/A	N/A	N/A
					40	0.4	0.3	1	1	N/A	N/A	N/A	N/A	N/A	N/A	N/A	N/A	N/A	N/A
					41	0.3	0.3	1	1	N/A	N/A	N/A	N/A	2.1	2.5	N/A	N/A	N/A	N/A
					42	0.2	0.2	1	1	N/A	N/A	N/A	N/A	N/A	N/A	N/A	N/A	N/A	N/A
					43	0.2	0.2	1	1	559	805	25	33	2	3.6	Ring	Ring	1873	1960
					44	0.1	0.1	N/A	N/A	N/A	N/A	N/A	N/A	N/A	N/A	N/A	N/A	N/A	N/A
					45	0.15	0.15	1	1	506	611	26	27	N/A	N/A	Ring	Ring	1850	1870
					48	0.04	0.04	0	0	638	665	27	29	N/A	N/A	Ring	Ring	1695	1553
					53	0.05	0.05	0	0	265	N/A	18	N/A	0.1	0.1	Patch	Patch	1346	1490
4	F	22	p.(Cys870*)	p.(Arg303His)	56	0.8	0.9	1	1	N/A	N/A	N/A	N/A	0.8	1.1	Ring	Ring	765	560	Lowered aplitudes on both eyes (rod-cone pattern) (52 years)	Lowered P50 amplitude on both eyes (52 years)	Normal on both eyes (52 years)
					57	0.8	0.7	N/A	N/A	3838	3477	65	33	N/A	N/A	Ring	Ring	750	540
					60	0.6	0.6	N/A	N/A	N/A	N/A	N/A	N/A	N/A	N/A	N/A	N/A	N/A	N/A
					64	0.6	0.1	1	0	256	128	19	13	N/A	N/A	Ring	Ring	595	540
					65	0.5	0.015	N/A	N/A	280	194	20	17	0.3	0	Ring	Ring	590	530
5	M	19	p.(Cys870*)	p.(Cys870*)	26	1	1	14	14	833	N/A	40	N/A	2.6	2.6	Ring	Ring	1847	1940	Lowered aplitudes on both eyes (rod-cone pattern)	Lowered P50 amplitude on both eyes	Normal on both eyes
					27	1	1	N/A	N/A	N/A	N/A	N/A	N/A	N/A	N/A	N/A	N/A	N/A	N/A
					32	0.8	0.8	N/A	N/A	N/A	N/A	N/A	N/A	N/A	N/A	N/A	N/A	N/A	N/A
					35	0.8	0.7	N/A	N/A	N/A	N/A	N/A	N/A	0.6	1.4	Ring	Ring	1753	1700
6	F	11	p.(Cys870*)	.(Trp3955*)	49	0.4	0.03	0	0	322	390	18	19	N/A	N/A	Atrophy	Patch	0	0
					50	0.4	0.03	0	0	199	133	17	13	N/A	N/A	N/A	N/A	N/A	N/A	Undetectable on both eyes	N/A	N/A
					51	0.3	0.1	0	0	169	207	18	18	N/A	N/A	Atrophy	N/A	0	N/A
					52	0.03	0.1	0	0	299	403	21	24	N/A	N/A	N/A	N/A	N/A	N/A
					54	0.03	0.1	0	0	268	278	18	19	N/A	N/A	Atrophy	Atrophy	0	0
					55	0.03	0.1	1	1	N/A	N/A	N/A	N/A	N/A	N/A	N/A	N/A	N/A	N/A
					56	0.025	0.025	0	0	68	195	10	15	N/A	N/A	Atrophy	Atrophy	0	0
					57	0.07	0.07	N/A	N/A	N/A	N/A	N/A	N/A	0	0	N/A	N/A	N/A	N/A
					58	0.02	0.008	N/A	N/A	100	176	11	15	N/A	N/A	Atrophy	Atrophy	0	0
					60	0.02	0.008	0	0	256	221	19	18	N/A	N/A	Atrophy	Atrophy	0	0
					64	0.01	0.005	N/A	N/A	N/A	N/A	N/A	N/A	N/A	N/A	N/A	N/A	N/A	N/A
7	M	23	p.(Cys870*)	p.(Cys870*)	25	1	1	13	13	426	362	22	22	2.6	N/A	Ring	Ring	2264	2086	Undetectable on both eyes	N/A	N/A
8	M	12	p.(Cys870*)	.(Trp3955*)	41	0.25	0.4	1	1	20	29	5	6	0.8	0.8	Ring	Ring	1959	997
					52	0.4	0.3	N/A	N/A	N/A	N/A	N/A	N/A	N/A	N/A	Ring	Ring	869	856
9	F	N/A	p.(Cys870*)	.(Trp3955*)	53	0.3	0.3	N/A	N/A	N/A	N/A	N/A	N/A	N/A	N/A	Ring	Ring	1185	867
